# Supplementary material for: The Transcription Factor EB (TFEB) Sensitizes the Heart to Chronic Pressure Overload
Source: Int J Mol Sci. 2022 May 25;23(11):5943. doi: 10.3390/ijms23115943 (PMC9180101; doi:10.3390/ijms23115943)
Supplement: Supplementary file 1 [file ijms-23-05943-s001.zip]

Archive with 1 entries (1 files):
- ijms-1729295-supplementary.pdf
